# Supplementary material for: Gravid Anopheles stephensi Detects Indole for Oviposition Despite the Ablation of Antennae and Maxillary Palps
Source: Insects. 2026 Apr 1;17(4):377. doi: 10.3390/insects17040377 (PMC13116556; doi:10.3390/insects17040377)
Supplement: Supplementary file 1 [file insects-17-00377-s001.zip]

Archive with 3 entries (2 files):
- insects-4138884-supplementary/
- insects-4138884-supplementary/Table S1.xlsx
- insects-4138884-supplementary/Table S2.xlsx
