# Supplementary material for: Gravid Anopheles stephensi Detects Indole for Oviposition Despite the Ablation of Antennae and Maxillary Palps
Source: Insects. 2026 Apr 1;17(4):377. doi: 10.3390/insects17040377 (PMC13116556; doi:10.3390/insects17040377)
Supplement: Supplementary file 1 [file insects-17-00377-s001.zip › insects-4138884-supplementary/Table S1.xlsx]

## Sheet: Table S1
Table S1. Scaled TPM Heatmap (relative to the max of normalized TMP means across the conditions)
Ref.		Rinker et al. 2013		Athrey et al. 2017		Kefi et al. 2021
Cluster	Gene Name	Ant_blood, n=4	Ant-sugar, n=4	Antenna, n=2	Maxillary palp, n=2	Banfora, n=6	N'Gousso, n=3	N-susceptible, n=4	VK7-HR,n=4	VK7-LR, n=4	VK7-R-induced, n=4	Body-Banfora, n=3	Body-N'Gousso, n=3	Gene description
Antenna	Obp66	94.2133	100	86.9648	1.63515	0.0415082	0.160796	0.0605347	0.00765047	0.110079	0.0257221	0.139428	0.0471149	odorant-binding protein 66
Antenna	AGAP012867	98.9014	100	65.4611	0.918718	0.0545096	0.0668966	0.0859089	0.0356242	0.163736	0.0512335	0.417387	0.127026	obp
Antenna	Or15	85.2406	97.2884	100	2.32517	0.0637143	0.341042	0.149968	0.112713	0.172319	0.0346522	0.173358	0.023011	odorant receptor 15
Antenna	OBP29	100	93.5343	87.2871	1.00867	0.0383569	0.137663	0.0691964	0.0164409	0.190391	0.0773406	0.266586	0.139761	odorant-binding protein 29
Antenna	Or36	73.9509	83.592	100	1.39366	0.0309848	0.319418	0.0773958	0.321808	0.256331	0.18256	0	0	odorant receptor 36
Antenna	OBP7	78.6254	82.2641	100	2.19753	0.0214844	0.0731345	0.0494306	0.011107	0.0768338	0.0157835	0.05537	0.0239084	odorant-binding protein antennal 7
Antenna	OBP5	76.1367	81.9286	100	1.82623	0.0508251	0.122838	0.0564933	0.0422976	0.059201	0.0260627	0.220373	0.0314828	odorant-binding protein antennal 5
Antenna	Or69	67.9067	80.4806	100	1.90485	0	0.123895	0.0900601	0.142653	0	0.0566484	0.134243	0.0520862	odorant receptor 69
Antenna	Or75	60.231	79.6028	100	2.04754	0.00480389	0.0165075	0.0119995	0	0.0861066	0	0.031301	0.00693988	odorant receptor 75
Antenna	Or76	55.8168	78.7873	100	2.36933	0.106623	0	0.199747	0.118648	0.40428	0.0942315	0.14887	0.250301	odorant receptor 76
Antenna	Obp48	74.229	78.5497	100	55.972	1.65429	1.50317	1.11295	1.38547	1.35659	0.953123	0.314191	0.0488162	odorant-binding protein 48
Antenna	IR100a	60.2008	68.0704	100	42.7879	0.573115	1.43015	1.41452	0.708615	1.2982	0.691427	3.46755	1.21235	ionotropic receptor IR100a
Antenna	IR7w	65.5096	67.3095	100	9.68828	17.4585	52.6979	31.7321	28.8077	27.5184	12.9359	2.27757	2.12088	ionotropic receptor IR7w
Antenna	AGAP001409	64.6307	61.8236	100	2.1113	0.0544794	0.149241	0.0973188	0.0444086	0.076023	0.0184982	0.117815	0.0190494	OBP3
Antenna	IR41a	55.08	59.7498	100	19.208	36.4996	60.0536	93.0471	99.3284	77.3122	56.3257	2.02429	0.647774	ionotropic receptor IR41a
Antenna	Obp19	59.4414	59.3425	100	2.81633	0.119995	0.446989	0.185129	0.0508682	0.214111	0.0368354	0.199924	0.0721078	odorant-binding protein 19
Antenna	IR21a	53.5489	56.0627	100	1.38178	0.328894	0.565087	0.315974	0.150149	0.59301	0.149062	0.894877	0.109646	ionotropic receptor IR21a
Antenna	OBP47	55.5641	55.8343	100	2.46547	0.0257426	0.0560129	0.0833024	0.0242926	0.159023	0.0474084	0.0983648	0.0272462	odorant-binding protein 47
Antenna	AGAP000256	47.775	54.7407	100	2.06209	1.21761	3.11372	1.18474	1.89062	0.858942	1.30134	1.47603	1.54425	IR96a
Antenna	OBP4	51.5264	53.6198	100	1.9352	0.0822078	0.191511	0.184487	0.124459	0.198492	0.0642849	0.111671	0.0134054	odorant-binding protein antennal 4
Antenna	OBP22	54.8645	52.6849	100	2.2584	0.0313647	0.206405	0.0861054	0.00921945	0.1483	0.0217922	0.074227	0.0354792	odorant-binding protein 22
Antenna	Or70	49.0395	52.621	100	2.03096	0.0743712	0.255561	0.0928845	0	0.102543	0.0219094	0.224986	0.0671497	odorant receptor 70
Antenna	OBP20	48.3269	50.0428	100	2.26265	0.0727946	0.10305	0.0829726	0.0182914	0.118176	0.0498652	0.0621123	0.0244176	odorant-binding protein 20
Antenna	Or60	40.1211	49.7042	100	2.14133	0	0	0	0.108538	0.100863	0.0862022	0	0.0352266	odorant receptor 60
Antenna	Obp72	46.263	49.297	100	2.70966	0	0.188006	0.0153472	0.0191004	0.09359	0.00344768	0.0103488	0.0773484	odorant-binding protein
Antenna	Or22	46.0042	48.4198	100	1.53259	0.178887	0.5708	0.446835	0	0.105707	0.0602277	0.142725	0.0369182	odorant receptor 22
Antenna	OBP1	47.567	46.9882	100	1.70251	0.065237	0.156632	0.0681362	0.0183598	0.0762584	0.0230739	0.136256	0.0155023	odorant-binding protein 1
Antenna	IR75l	42.6957	46.5391	100	1.55065	0.00540282	0.0556969	0.053982	0.0400812	0.0670446	0.0318329	0.0553198	0.280985	ionotropic receptor IR75l
Antenna	Or56	34.4432	45.8445	100	2.5518	0.455841	0.178	0.388169	1.07599	0.628512	0.366241	0.17358	0.029933	odorant receptor 56
Antenna	Or42	39.809	44.2815	100	1.35862	0.453087	0.856314	0.198056	0.168063	0.312357	0.0533908	0.14761	0.0327273	odorant receptor 42
Antenna	IR75h.2	40.1746	41.844	100	2.07032	1.16572	0.833496	0.524489	0.923885	0.479194	0.255963	0.094355	0.0522997	ionotropic receptor IR75h.2
Antenna	Orco	38.564	40.0095	100	33.4336	0.0611652	0.166795	0.131407	0.0262264	0.152034	0.0492629	0.0788718	0.0188478	odorant receptor obligate co-receptor (Orco, Or7)
Antenna	Or29	32.8224	38.3441	100	3.44402	0.0579449	0	0.217108	0.0644802	0.179762	0.0341406	0.107873	0.0418547	odorant receptor 29
Antenna	Or26	33.2583	35.6485	100	3.18662	0.15661	0.310475	0.150458	0.571973	0.116272	0.525247	0.213058	0.0174034	odorant receptor 26
Antenna	IR76b	36.8129	34.3	100	3.55236	22.6618	33.4965	18.123	20.1508	21.8288	9.96095	0.705911	0.187049	ionotropic receptor IR76b
Antenna	IR25a	36.3099	33.4301	100	20.6734	14.8905	16.6452	13.1008	12.3436	13.4411	7.26123	0.264675	0.140459	ionotropic receptor IR25a
Antenna	Or59	30.8273	33.1719	100	1.70416	0	0	0.177449	0.885387	0.07836	0	0	0	odorant receptor 59
Antenna	OBP6	34.484	32.5734	100	2.15142	0.137355	0.433509	0.208572	0.205751	0.383766	0.119549	0.168019	0.0437781	odorant-binding protein antennal 6
Antenna	NMDAR2	31.8737	32.0612	100	39.0501	7.83484	11.2093	11.6684	8.12995	17.1891	6.78206	14.705	9.38939	ionotropic receptor NMDAR2
Antenna	Or68	30.3323	31.9016	100	1.88378	0.0796267	0.335806	0.198897	0.0107403	0.149712	0.0341202	0.148237	0.0104574	odorant receptor 68
Antenna	IR75g	30.716	30.97	100	1.859	12.0853	14.384	7.13522	19.5612	6.81676	5.90358	1.28856	0.396794	ionotropic receptor IR75g
Antenna	AGAP004974	26.4537	30.7733	100	2.44712	0.0507791	0.348983	0.0475647	0.0565062	0.140028	0.0299185	0.295415	0.027509	or31
Antenna	IR75k	26.2704	29.3532	100	7.58979	10.1619	14.0957	16.1357	5.95322	17.9085	2.27469	1.54013	2.21101	ionotropic receptor IR75k
Antenna	Or39	23.4251	28.9202	100	1.98604	0.109807	0.104813	0.106665	0.181024	0.117757	0.20128	0.0340703	0	odorant receptor 39
Antenna	Or62	25.1571	28.8868	100	2.41752	0.100778	0	0.0377594	0.0747627	0.0277905	0.0356264	0.0375226	0	odorant receptor 62
Antenna	Or2	25.5955	28.5798	100	2.1478	0.174397	0.299639	0.326714	0.485165	0.901717	0.102753	0.26379	0.110224	odorant receptor 2
Antenna	Or38	27.1929	27.7966	100	2.82762	0.120016	0.103103	0.112419	0	0.124109	0.106069	0.111714	0	odorant receptor 38
Antenna	Or80	25.3651	27.5583	100	2.05281	0.335672	0.10624	0.198583	0.222808	0.170514	0.176956	0.0740016	0.0127612	odorant receptor 80
Antenna	Or55	28.0158	25.8219	100	2.00323	0.0485376	0.243769	0.0652832	0.0110794	0.0823674	0.0307977	0.107737	0.0242721	odorant receptor 55
Antenna	Or45	25.5563	25.5814	100	1.29881	0.0142682	0.367722	0.0534599	0.0846795	0.177056	0	0.146093	0.0206124	odorant receptor 45
Antenna	Or72	25.3997	23.9606	100	2.38096	0.106596	0.130819	0.0950935	0	0.146974	0.0179444	0.113397	0.0439979	odorant receptor 72
Antenna	Or73	22.82	23.6422	100	1.99073	0.007944	0.177436	0.0099215	0.0471464	0.0657189	0.0468052	0.0517612	0.0172143	odorant receptor 73
Antenna	Or11	24.3043	22.8262	100	1.6851	0.111297	0.178036	0.239659	0.0854134	0.116415	0.0678362	0.185761	0.13029	odorant receptor 11
Antenna	Or41	26.1835	22.1011	100	1.3457	0.0612966	0.236962	0.229666	0.0682099	0.105644	0	0.185433	0	odorant receptor 41
Antenna	Or66	25.2748	21.9412	100	2.24256	0	0.0337828	0.110506	0	0.108442	0.0347547	0.0274533	0	odorant receptor 66
Antenna	AGAP008333	24.0611	21.1953	100	1.91182	0.0580558	0	0.217523	0.279949	0.0600354	0.256544	0.108079	0.0209674	or9
Antenna	IR8a	21.4623	20.8122	100	2.09247	0.377217	0.415083	0.227619	0.364736	0.28635	0.199777	0.0512875	0.0704138	ionotropic receptor IR8a
Antenna	IR41c	21.8346	20.5401	100	4.65387	0.193901	0.685897	0.199434	0.118462	0.456069	0.322573	0.573314	0.436653	ionotropic receptor IR41c
Antenna	Or13	22.5647	20.1454	100	1.84335	0.0364292	0.305129	0.0682464	0	0.0753427	0.0268297	0.072057	0.0131568	odorant receptor 13
Antenna	Or1	19.633	19.162	100	2.54388	0	0	0.0216549	0.0257257	0.0956265	0	0.024209	0.0125241	odorant receptor 1
Antenna	Or10	18.48	19.0528	100	2.17754	0.0288416	0.074331	0.0900529	0.0427926	0.0994168	0.0509796	0.0402696	0.0520821	odorant receptor 10
Antenna	IR41n	15.9366	14.9335	100	7.46248	0.197514	0.393654	0.226947	0.152388	0.185185	0.279295	0.728047	0.467951	ionotropic receptor IR41n
Antenna	IR7t	18.1486	14.7075	100	6.74958	19.3046	61.6437	33.5851	27.0493	31.2196	13.9735	2.58565	2.34369	ionotropic receptor IR7t
Antenna	Or23	14.2443	12.7571	100	1.42704	0.0379177	0.0558411	0.121774	0.0803699	0.0373434	0.0319153	0.0151263	0.011738	odorant receptor 23
Antenna	IR31a	12.2916	8.76077	100	1.56532	0.151861	0.652295	0.11854	0.112659	0.183212	0.0894748	0.229702	0.109692	ionotropic receptor IR31a
Antenna	Or17	10.647	8.18237	100	1.91159	0.0143951	0.321528	0.107871	0.0747538	0.2481	0.0169629	0.133993	0.0571884	odorant receptor 17
Antenna	Or47	6.25879	6.46155	100	2.07222	0	0.119446	0.101297	0.0687657	0.0639032	0.0273072	0.0431409	0.0167387	odorant receptor 47
Antenna	Or16	6.78221	5.84262	100	2.36466	0.00972716	0.233977	0.218674	0.216485	0.0268236	0.0802361	0.0995969	0	odorant receptor 16
Maxillary palp	OBP57	0.993823	0.358923	1.1777	100	33.0808	61.413	42.3672	54.7652	52.1404	29.4194	0.833418	0.468808	odorant-binding protein 57
Maxillary palp	OBP25	23.3297	22.4528	33.0933	100	32.0533	36.3262	27.346	38.1255	24.6024	58.5667	3.00455	0.941326	odorant-binding protein 25
Maxillary palp	Or8	0.00962152	0.0729203	0.535297	100	0.019461	0.0125388	0.0455728	0.0198513	0.109008	0.0200659	0.00792521	0.00614997	odorant receptor 8
Maxillary palp	Gr23	0.028552	0.0523969	0.5414	100	0.0477247	0.0771744	0.0718765	0.0603965	0.147088	0.0463135	0.0104525	0.00709727	gustatory receptor 23
Maxillary palp	Gr22	0.0159036	0.0445739	0.508016	100	0.0661444	0.154751	0.0597603	0.0751705	0.143591	0.0912102	0.0183396	0.0121985	gustatory receptor 22
Maxillary palp	Or28	0.0738636	0.0784172	0.68234	100	0.0455558	0.193977	0.101424	0.111673	0.166589	0.102696	0.0258114	0.0400593	odorant receptor 28
Maxillary palp	Gr24	0.0969591	0.119238	0.585904	100	0.0661887	0.164265	0.0949119	0.0763817	0.152101	0.0924391	0.0387915	0.0602044	gustatory receptor 24
Maxillary palp	OBP56	0.801967	1.73226	1.29289	100	4.51948	62.6984	23.8376	21.6131	32.0842	15.933	3.47672	1.48387	odorant-binding protein 56
Leg	OBP13	4.2288	4.22289	4.19366	3.0486	81.2424	73.7977	82.3855	78.8663	100	51.685	0.980163	0.282744	odorant-binding protein 13
Leg	AGAP000803	7.84904	8.78109	7.07123	9.7775	64.6485	73.4653	75.4229	100	82.0521	55.8114	27.5723	12.7582	IR GLURIIa
Leg	OBP54	0.644504	0.0311535	1.59265	7.34899	31.8782	48.1317	73.5684	56.4343	100	40.5835	0.585351	0.204736	odorant-binding protein 54
Leg	OBP50	1.44054	0.879034	4.65037	5.64922	70.3144	61.4739	34.7293	68.8049	100	65.8824	1.14381	0.236416	odorant-binding protein 50
Leg	OBP55	0.417207	0	0.839367	5.13987	20.6365	36.4627	50.9112	49.5641	100	61.2517	0.782104	0.183913	odorant-binding protein 55
Leg	Obp51	0.419773	0.302967	2.84594	4.93758	34.9111	14.208	100	54.9204	82.3936	50.3382	0.808765	0.13243	odorant-binding protein 51
Leg	GLURIIe	0.933024	0.784511	0.127019	2.72333	39.0805	100	89.9732	76.3758	95.6555	41.1611	13.6388	7.16449	IR GLURIIe
Leg	GLURIId	0.987261	0.90304	0.223452	2.30673	45.0526	100	61.8549	74.1308	71.838	36.653	16.5164	4.99397	IR GLURIId
Leg	Obp71	1.40806	0.324396	0.531381	2.23667	100	96.9366	59.4003	84.0594	81.7191	55.1907	0.574383	0.267147	odorant-binding protein 71
Leg	OBP49	0.729027	0.0183544	0.280366	2.12356	63.6805	63.745	48.4024	68.9999	100	50.2208	0.428108	0.134582	odorant-binding protein 49
Leg	Obp53	0.234678	0	0.207456	1.97462	2.20885	60.83	75.2708	7.0868	100	2.03928	0.222592	0.0590924	odorant-binding protein 53
Leg	Obp10	79.2461	66.6273	42.4572	54.5013	59.0469	100	48.3247	64.8123	55.7815	28.6017	1.76858	1.33541	odorant-binding protein 10
Maxillary palp	OBP26	21.2017	35.9449	82.447	95.5479	38.1085	64.6527	100	15.5781	63.6852	9.57471	23.7858	8.51808	odorant-binding protein 26
Leg	NMDAR1	35.6929	29.9441	66.2845	15.401	16.5648	23.6105	24.3471	30.0303	33.2679	18.3899	100	37.5497	ionotropic receptor NMDAR1
Leg	OBP9	41.0637	15.415	1.00253	5.91647	2.59845	7.89561	15.5807	13.8722	41.5438	28.8517	100	23.8921	odorant-binding protein 9
