# Supplementary material for: Gravid Anopheles stephensi Detects Indole for Oviposition Despite the Ablation of Antennae and Maxillary Palps
Source: Insects. 2026 Apr 1;17(4):377. doi: 10.3390/insects17040377 (PMC13116556; doi:10.3390/insects17040377)
Supplement: Supplementary file 1 [file insects-17-00377-s001.zip › insects-4138884-supplementary/Table S2.xlsx]

## Sheet: Table S2
Table S2. Raw TM values	Leg dataset (ref. 25)																Antanna (ref. 26, 27)						Palp (ref. 27)																			Heat map
	Banfora		N'Gousso		N-susceptible		VK-high resistant			VK-low resistant	VK-Perm-induced resistant		Body-B		Body-N		Antenna post blood feeding (ref. 25)		Antenna sugar fed (ref.26)		Antenna (ref.27)		MP (ref.27)					Banfora	N'Gousso	N-susceptible	VK7-high resistant		VK7-MR-Perm-induced	Body-Banfora	Body-N'Gousso	Ant_blood	Ant-sugar	Antenna	Maxillary palp			Banfora, n=6	N'Gousso, n=3	N-susceptible, n=4	VK7-HR,n=4	VK7-LR, n=4	VK7-R-induced, n=4	Body-Banfora, n=3	Body-N'Gousso, n=3
Name	Mean	SD	Mean	sd	Mean	sd	Mean	SD	Mean	SD	Mean	SD	Mean	SD	Mean	SD	Mean	SD	Mean	SD	Mean	SD	Mean	SD	TPM max	Min	Name	Mean	Mean	Mean	Mean	Mean	Mean	Mean	Mean	Mean	Mean	Mean	Mean	Name	Normalzed TPM Max	Mean	Mean	Mean	Mean	Mean	Mean	Mean	Mean
OBP1	65.9	43.8216	92.09	63.4471	55.11	37.1236	12.5	13.5318	55.87	42.605	19.78	32.3186	147.87	39.773	21.68	2.37724	42520.4	3875.21	41961.6	4788.27	61284.8	3031.36	1605.92	377.36	61284.8	12.5	OBP1	0.124619	0.299207	0.130158	0.035072	0.145673	0.044077	0.260284	0.0296134	90.8652	89.7594	191.026	3.25223	OBP1	191.026	0.065237	0.156632	0.0681362	0.0183598	0.0762584	0.0230739	0.136256	0.0155023
Obp48	1201.14	310.583	635.23	37.8914	647.02	124.059	678	124.183	714.38	68.262	587.28	169.041	245.08	52.6936	49.07	4.67274	47693.1	5482.05	50419.6	5746.69	44049.8	2243.18	37948.5	1166.74	50419.6	49.07	Obp48	2.2714	2.06391	1.52812	1.9023	1.86264	1.30867	0.431395	0.0670264	101.919	107.852	137.304	76.8515	Obp48	137.304	1.65429	1.50317	1.11295	1.38547	1.35659	0.953123	0.314191	0.0488162
OBP4	44.65	13.3437	60.54	16.7741	80.23	25.8008	45.56	28.3022	78.19	9.40413	29.63	18.0465	65.16	18.6074	10.08	1.65202	24765	4550.18	25745.8	3868.36	32951.1	2125.75	981.47	238.429	32951.1	10.08	OBP4	0.0844349	0.196699	0.189485	0.12783	0.203869	0.0660264	0.114696	0.0137686	52.9222	55.0724	102.709	1.98763	OBP4	102.709	0.0822078	0.191511	0.184487	0.124459	0.198492	0.0642849	0.111671	0.0134054
OBP7	6.4	4.7029	12.68	9.19745	11.79	7.20671	2.23	1.5446	16.6	16.6775	3.99	6.58694	17.72	5.83351	9.86	1.60601	20726.2	2528.4	21664	998.971	18072.5	250.958	611.27	35.7013	21664	2.23	OBP7	0.0121026	0.0411983	0.0278454	0.00625684	0.0432821	0.00889117	0.0311911	0.0134681	44.2914	46.3412	56.3322	1.23791	OBP7	56.3322	0.0214844	0.0731345	0.0494306	0.011107	0.0768338	0.0157835	0.05537	0.0239084
AGAP001409	18.22	10.3242	29.05	19.3217	26.06	18.4969	10.01	9.501	18.44	7.11634	5.25	6.63729	42.33	9.55285	8.82	0.214165	19127.4	1945.55	18278.6	2214.03	20289.8	578.235	659.34	166.341	20289.8	5.25	AGAP001409	0.0344547	0.0943856	0.0615479	0.0280856	0.0480797	0.0116989	0.0745102	0.0120475	40.8748	39.0995	63.2436	1.33526	AGAP001409	63.2436	0.0544794	0.149241	0.0973188	0.0444086	0.076023	0.0184982	0.117815	0.0190494
OBP5	10.18	7.43309	14.32	9.06055	9.06	5.04846	5.71	7.86844	8.6	6.32542	4.43	6.99176	47.42	10.6432	8.73	1.24369	13494.7	1470.32	14507	1740.03	12151.5	97.7101	341.56	59.4736	14507	4.43	OBP5	0.0192508	0.0465267	0.0213977	0.0160209	0.0224233	0.00987165	0.0834698	0.0119246	28.8379	31.0317	37.8765	0.691711	OBP5	37.8765	0.0508251	0.122838	0.0564933	0.0422976	0.059201	0.0260627	0.220373	0.0314828
OBP47	5.33	5.61124	6.75	5.12376	13.81	7.91627	3.39	1.85242	23.88	29.0657	8.33	12.2626	21.88	10.7187	7.81	2.0568	10180.5	2325.13	10219.9	1849.99	12561.4	1177.68	476.67	41.1024	12561.4	3.39	OBP47	0.0100792	0.0219312	0.0326161	0.00951152	0.0622637	0.0185623	0.0385137	0.0106679	21.7555	21.8613	39.1539	0.965329	OBP47	39.1539	0.0257426	0.0560129	0.0833024	0.0242926	0.159023	0.0474084	0.0983648	0.0272462
OBP20	14.88	2.90411	12.26	6.60394	13.58	6.3441	2.52	0.345326	17.52	16.1066	8.65	5.66187	13.64	5.68031	6.91	0.911312	8741.63	1307.45	9043.12	643.689	12401.2	190.346	431.88	47.4915	12401.2	2.52	OBP20	0.0281387	0.0398336	0.0320729	0.00707051	0.0456809	0.0192753	0.0240094	0.0094386	18.6807	19.344	38.6549	0.874623	OBP20	38.6549	0.0727946	0.10305	0.0829726	0.0182914	0.118176	0.0498652	0.0621123	0.0244176
OBP57	4012.82	288.548	4335.86	725.236	4114.96	674.206	4477.43	510.798	4587.21	454.54	3028.46	852.368	108.61	6.32786	78.73	9.24126	106.68	88.1754	38.49	20.268	86.67	11.88	11327	770.605	11327	38.49	OBP57	7.5884	14.0875	9.71862	12.5626	11.9605	6.74851	0.191178	0.10754	0.227973	0.0823333	0.270151	22.939	OBP57	22.939	33.0808	61.413	42.3672	54.7652	52.1404	29.4194	0.833418	0.468808
Obp66	4.83	3.23936	10.89	7.80731	5.64	2.78286	0.6	0.326917	9.29	11.0256	2.54	4.1288	17.43	7.88135	7.59	0.200056	9701.19	1205.53	10286.9	590.557	6139.29	419.953	177.67	27.2792	10286.9	0.6	Obp66	0.00913372	0.0353824	0.0133204	0.00168345	0.0242224	0.00566004	0.0306807	0.0103674	20.7313	22.0046	19.1362	0.359809	Obp66	22.0046	0.0415082	0.160796	0.0605347	0.00765047	0.110079	0.0257221	0.139428	0.0471149
OBP13	6201.54	525.49	3278.69	926	5035.34	402.955	4057.5	838.855	5536.26	356.485	3348.08	1003.84	80.38	12.324	29.88	6.57791	285.65	81.1221	284.97	85.7148	194.21	22.2332	217.3	77.4855	6201.54	29.88	OBP13	11.7274	10.6527	11.8924	11.3844	14.435	7.46074	0.141487	0.0408141	0.610428	0.609575	0.605355	0.440066	OBP13	14.435	81.2424	73.7977	82.3855	78.8663	100	51.685	0.980163	0.282744
Obp10	3964.81	380.253	3908.1	432.747	2598.1	305.383	2933.14	741.459	2716.53	306.719	1629.79	315.284	127.58	1.50342	124.14	9.62889	4708.72	1091.17	3955.03	483.757	1729.57	48.8428	3417.23	211.636	4708.72	124.14	Obp10	7.49761	12.6977	6.13613	8.22968	7.08297	3.63176	0.224569	0.169567	10.0624	8.46014	5.39109	6.92041	Obp10	12.6977	59.0469	100	48.3247	64.8123	55.7815	28.6017	1.76858	1.33541
OBP22	2.12	1.40424	8.12	5.71971	4.66	2.88747	0.42	0.41509	7.27	6.75392	1.25	2.01845	5.39	1.5652	3.32	0.721665	3281.6	458.588	3148.13	329.491	4100.68	244.986	142.54	25.7482	4100.68	0.42	OBP22	0.004009	0.0263825	0.0110059	0.00117842	0.0189555	0.00278545	0.0094876	0.0045349	7.01272	6.73411	12.7819	0.288665	OBP22	12.7819	0.0313647	0.206405	0.0861054	0.00921945	0.1483	0.0217922	0.074227	0.0354792
S7	1338.71	49.559	893.98	124.389	1689.05	190.79	1849.5	962.315	1606.43	28.2694	1506.78	228.725	2946.79	140.878	3250.49	43.0209	2109.91	166.27	2258.57	128.15	952.83	55.6973	1913.19	49.8879	3250.49	893.98	S7	2.53155	2.90461	3.98916	5.18925	4.18854	3.35765	5.18701	4.43995	4.50884	4.83127	2.96998	3.8745	S7	5.18925	48.7846	55.9736	76.8736	100	80.7157	64.704	99.9568	85.5606
OBP25	892.83	154.054	588.92	137.567	609.89	175.58	715.75	150.831	497.02	124.461	1384.4	209.69	89.91	11.6781	36.3	7.01998	575.05	133.492	552.89	84.6947	559.24	36.7301	2600.99	105.34	2600.99	36.3	OBP25	1.68838	1.91344	1.44042	2.00822	1.29591	3.08495	0.158262	0.0495834	1.22887	1.18268	1.74316	5.2674	OBP25	5.2674	32.0533	36.3262	27.346	38.1255	24.6024	58.5667	3.00455	0.941326
Orco	2.18	1.15432	3.46	2.33611	3.75	1.94573	0.63	0.25313	3.93	3.48147	1.49	1.77441	3.02	0.596713	0.93	0.130639	1216.28	91.2174	1260.63	128.662	2162.29	75.6402	1112.7	102.295	2162.29	0.63	Orco	0.00412246	0.0112418	0.00885666	0.00176763	0.0102469	0.00332026	0.00531587	0.00127032	2.59917	2.69659	6.73989	2.25339	Orco	6.73989	0.0611652	0.166795	0.131407	0.0262264	0.152034	0.0492629	0.0788718	0.0188478
OBP6	4.17	2.34069	7.66	3.35202	5.07	2.49281	4.21	4.49867	8.45	1.65324	3.08	1.80052	5.48	2.64159	1.84	0.622468	926.42	137.732	874.23	133.518	1841.84	99.5595	60.99	12.178	1841.84	1.84	OBP6	0.00788563	0.0248879	0.0119742	0.0118122	0.0220322	0.00686336	0.00964602	0.00251332	1.97974	1.87005	5.74104	0.123514	OBP6	5.74104	0.137355	0.433509	0.208572	0.205751	0.383766	0.119549	0.168019	0.0437781
AGAP012867	0.84	0.681919	0.6	0.566627	1.06	0.908777	0.37	0.235478	1.83	2.53575	0.67	0.834521	6.91	1.15069	2.71	0.61081	1348.68	121.988	1362.32	116.367	612	131.476	13.22	4.02533	1362.32	0.37	AGAP012867	0.00158847	0.00194944	0.00250348	0.00103813	0.00477147	0.001493	0.0121631	0.00370168	2.8821	2.91412	1.90761	0.0267725	AGAP012867	2.91412	0.0545096	0.0668966	0.0859089	0.0356242	0.163736	0.0512335	0.417387	0.127026
OBP49	1138.13	154.087	663.09	200.181	692.65	141.725	831.16	135.552	1296.24	189.739	761.7	164.33	8.22	1.55583	3.33	0.559345	11.53	14.2711	0.29	0.33726	3.04	0.0244949	35.44	24.352	1296.24	0.29	OBP49	2.15225	2.15443	1.63588	2.33203	3.37976	1.69734	0.014469	0.00454856	0.0246394	0.000620334	0.00947572	0.0717714	OBP49	3.37976	63.6805	63.745	48.4024	68.9999	100	50.2208	0.428108	0.134582
OBP54	555.59	130.753	488.24	121.323	1026.63	85.9315	662.91	441.248	1264.04	228.282	600.24	239.073	10.96	1.65916	4.94	0.879785	9.94	11.5128	0.48	0.354198	16.84	7.10352	119.6	38.9265	1264.04	0.48	OBP54	1.05064	1.58633	2.42467	1.85996	3.2958	1.33755	0.019292	0.00674771	0.0212416	0.00102676	0.0524905	0.242208	OBP54	3.2958	31.8782	48.1317	73.5684	56.4343	100	40.5835	0.585351	0.204736
OBP29	0.45	0.553404	0.94	0.361202	0.65	0.358504	0.13	0.11388	1.62	1.51445	0.77	1.14215	3.36	1.24036	2.27	0.481271	1038.17	71.5511	970.09	111.596	621.27	104.075	11.05	1.36763	1038.17	0.13	OBP29	0.000850967	0.00305413	0.00153516	0.000364748	0.00422392	0.00171584	0.00591435	0.00310067	2.21855	2.0751	1.93651	0.0223779	OBP29	2.21855	0.0383569	0.137663	0.0691964	0.0164409	0.190391	0.0773406	0.266586	0.139761
Obp72	0	0	1.87	0.325372	0.21	0.152725	0.22	0.269444	1.16	0.283317	0.05	0.0952628	0.19	0.134412	1.83	0.691392	699.62	60.8341	744.77	69.4628	1036.79	74.8237	43.24	1.96368	1036.79	0	Obp72	0	0.00607577	0.000495973	0.000617267	0.00302454	0.000111418	0.000334442	0.00249966	1.49507	1.59312	3.23169	0.0875676	Obp72	3.23169	0	0.188006	0.0153472	0.0191004	0.09359	0.00344768	0.0103488	0.0773484
Obp71	1011.23	69.2564	570.53	126.748	480.95	129.59	572.91	23.8157	599.34	18.9788	473.62	86.263	6.24	0.837549	3.74	0.939397	12.6	13.2729	2.9	1.19848	3.26	0.502151	21.12	15.0195	1011.23	2.9	Obp71	1.91227	1.85369	1.1359	1.60745	1.56269	1.0554	0.0109838	0.00510859	0.026926	0.00620334	0.0101615	0.0427712	Obp71	1.91227	100	96.9366	59.4003	84.0594	81.7191	55.1907	0.574383	0.267147
Or8	0.16	0.178489	0.06	0.0848528	0.3	0.163325	0.11	0.109173	0.65	0.564292	0.14	0.0886002	0.07	0.0478423	0.07	0.00942809	0.07	0.0708802	0.53	0.745048	2.67	1.88611	767.71	80.1514	767.71	0.06	Or8	0.000302566	0.000194944	0.000708533	0.000308633	0.00169478	0.000311971	0.000123216	9.56154e-05	0.000149589	0.00113371	0.00832242	1.55473	Or8	1.55473	0.019461	0.0125388	0.0455728	0.0198513	0.109008	0.0200659	0.00792521	0.00614997
AGAP006614	528.81	19.023	307.78	57.2152	423.41	37.4205	356.41	61.6736	383.53	9.77075	448.76	153.012	568.11	6.91434	732.1	12.4871	467.95	40.5832	467.49	52.022	320.82	8.76917	493.79	1.59217	732.1	307.78	AGAP006614	1	1	1	1	1	1	1	1	1	1	1	1	AGAP006614	1	100	100	100	100	100	100	100	100
Gr23	0.34	0.386498	0.32	0.11225	0.41	0.287782	0.29	0.148408	0.76	0.644181	0.28	0.172826	0.08	0.074087	0.07	0.054365	0.18	0.0765768	0.33	0.311743	2.34	1.63299	665.24	40.9473	665.24	0.07	Gr23	0.000642953	0.0010397	0.000968329	0.00081367	0.00198159	0.000623942	0.000140818	9.56154e-05	0.000384656	0.000705897	0.00729381	1.34721	Gr23	1.34721	0.0477247	0.0771744	0.0718765	0.0603965	0.147088	0.0463135	0.0104525	0.00709727
Gr22	0.47	0.189356	0.64	0.233286	0.34	0.229388	0.36	0.358076	0.74	0.657053	0.55	0.495732	0.14	0.0694422	0.12	0.0141421	0.1	0.0985089	0.28	0.315303	2.19	1.62891	663.51	58.2652	663.51	0.1	Gr22	0.000888788	0.00207941	0.000803004	0.00101007	0.00192944	0.0012256	0.000246431	0.000163912	0.000213698	0.000598943	0.00682626	1.34371	Gr22	1.34371	0.0661444	0.154751	0.0597603	0.0751705	0.143591	0.0912102	0.0183396	0.0121985
Obp19	1.19	0.681608	2.58	0.563875	1.47	0.595483	0.34	0.111018	1.54	0.602178	0.31	0.412394	2.13	0.575114	0.99	0.134907	521.64	74.6062	520.26	39.2728	601.65	1.54318	26.08	4.70302	601.65	0.31	Obp19	0.00225034	0.00838261	0.00347181	0.000953958	0.00401533	0.000690792	0.00374927	0.00135227	1.11473	1.11288	1.87535	0.052816	Obp19	1.87535	0.119995	0.446989	0.185129	0.0508682	0.214111	0.0368354	0.199924	0.0721078
Obp51	218.98	87.1948	51.87	15.7397	502.23	219.306	232.18	36.9688	374.83	127.274	267.95	110.124	5.45	0.242808	1.15	0.459202	2.33	0.949471	1.68	0.796352	10.83	0.146969	28.92	11.4963	502.23	1.15	Obp51	0.4141	0.168529	1.18616	0.651441	0.977316	0.59709	0.00959321	0.00157082	0.00497916	0.00359366	0.0337572	0.0585674	Obp51	1.18616	34.9111	14.208	100	54.9204	82.3936	50.3382	0.808765	0.13243
Or28	0.23	0.168984	0.57	0.247296	0.41	0.217256	0.38	0.162481	0.61	0.146714	0.44	0.251732	0.14	0.139284	0.28	0.198718	0.33	0.269919	0.35	0.452478	2.09	1.11452	471.44	28.5202	471.44	0.14	Or28	0.000434939	0.00185197	0.000968329	0.00106619	0.00159049	0.00098048	0.000246431	0.000382461	0.000705204	0.000748679	0.00651456	0.954738	Or28	0.954738	0.0455558	0.193977	0.101424	0.111673	0.166589	0.102696	0.0258114	0.0400593
AGAP010259	91.34	4.253	79.9	4.83372	76.26	16.6898	87.61	4.66557	83.56	3.51041	50.8	9.06526	4.72	0.520021	2.98	0.157973	190.71	49.9151	175	46.0871	439.49	68.798	391.05	43.6581	439.49	2.98	AGAP010259	0.172727	0.259601	0.180109	0.245812	0.217871	0.113201	0.00830825	0.00407048	0.407544	0.37434	1.3699	0.791936	AGAP010259	1.3699	12.6088	18.9504	13.1476	17.9439	15.9042	8.26346	0.606488	0.297138
LL1	95.02	28.4541	70.96	8.2924	73.03	7.8625	94.38	6.35881	72.18	9.36577	129.15	41.6246	269.36	30.352	414.81	44.1492	10.34	4.03976	9.06	2.57597	5.52	0.412338	22.08	0.204124	414.81	5.52	LL1	0.179686	0.230554	0.172481	0.264807	0.188199	0.287793	0.474134	0.566603	0.0220964	0.0193801	0.0172059	0.0447154	LL1	0.566603	31.7129	40.6906	30.4412	46.736	33.2153	50.7927	83.68	100
IR76b	147.02	16.779	126.48	7.12502	94.14	17.0595	88.11	15.2188	102.71	2.52347	54.84	9.32655	4.92	0.585055	1.68	0.438254	211.34	54.2616	196.72	48.4937	393.59	12.8231	21.52	4.99288	393.59	1.68	IR76b	0.27802	0.410943	0.222338	0.247215	0.267802	0.122203	0.00866029	0.00229477	0.451629	0.4208	1.22683	0.0435813	IR76b	1.22683	22.6618	33.4965	18.123	20.1508	21.8288	9.96095	0.705911	0.187049
Gr24	0.27	0.20836	0.39	0.112645	0.31	0.204022	0.21	0.139104	0.45	0.256746	0.32	0.0779022	0.17	0.063421	0.34	0.159652	0.35	0.0842378	0.43	0.389872	1.45	0.889981	380.91	24.8256	380.91	0.17	Gr24	0.00051058	0.00126714	0.000732151	0.000589209	0.00117331	0.000713076	0.000299238	0.000464417	0.000747943	0.000919806	0.00451967	0.771401	Gr24	0.771401	0.0661887	0.164265	0.0949119	0.0763817	0.152101	0.0924391	0.0387915	0.0602044
OBP50	367.36	69.4504	186.93	26.138	145.28	23.2568	242.28	130.112	378.92	111.46	292.1	111.422	6.42	0.879179	1.71	0.745311	6.66	4.64489	4.06	1.03302	14.74	1.80038	27.56	8.91206	378.92	1.71	OBP50	0.694692	0.607349	0.343119	0.679779	0.98798	0.650905	0.0113006	0.00233575	0.0142323	0.00868468	0.0459448	0.0558132	OBP50	0.98798	70.3144	61.4739	34.7293	68.8049	100	65.8824	1.14381	0.236416
OBP26	161.48	79.7968	159.45	87.4148	339.28	124.541	44.49	14.966	195.72	31.0681	34.43	8.41953	108.28	13.7752	49.97	12.1861	79.5	16.0899	134.65	53.8365	211.95	34.2847	378.06	61.425	378.06	34.43	OBP26	0.305365	0.518065	0.801304	0.124828	0.510312	0.0767225	0.190597	0.0682557	0.16989	0.288028	0.660651	0.765629	OBP26	0.801304	38.1085	64.6527	100	15.5781	63.6852	9.57471	23.7858	8.51808
Or15	0.26	0.18488	0.81	0.561486	0.49	0.366163	0.31	0.260516	0.51	0.187683	0.12	0.13122	0.76	0.570438	0.13	0.0962635	307.81	56.8105	350.97	66.3378	247.57	9.73672	8.86	1.6779	350.97	0.12	Or15	0.00049167	0.00263175	0.00115727	0.000869785	0.00132975	0.000267404	0.00133777	0.000177571	0.657784	0.750754	0.771679	0.0179429	Or15	0.771679	0.0637143	0.341042	0.149968	0.112713	0.172319	0.0346522	0.173358	0.023011
IR25a	81.17	9.78555	52.81	3.5156	57.18	10.5227	45.35	2.77065	53.14	3.61216	33.59	5.08248	1.55	0.372767	1.06	0.126579	175.15	15.4854	161.1	28.7828	330.71	30.341	105.23	14.75	330.71	1.06	IR25a	0.153496	0.171584	0.135046	0.127241	0.138555	0.0748507	0.00272834	0.00144789	0.374292	0.344606	1.03083	0.213107	IR25a	1.03083	14.8905	16.6452	13.1008	12.3436	13.4411	7.26123	0.264675	0.140459
OBP9	7.69	8.53632	13.6	12.6128	36.92	20.2209	27.67	6.776	89.17	42.0568	72.46	38.8373	317.94	58.2074	97.89	1.49026	107.54	75.8309	40.33	30.2566	1.8	0.163299	16.35	1.18392	317.94	1.8	OBP9	0.0145421	0.0441874	0.0871968	0.0776353	0.232498	0.161467	0.559645	0.133711	0.229811	0.0862692	0.00561062	0.0331112	OBP9	0.559645	2.59845	7.89561	15.5807	13.8722	41.5438	28.8517	100	23.8921
REL2	111.09	24.0313	109.39	15.5262	81.23	9.97259	88.68	9.80017	86.92	19.5297	202.63	24.9133	23.12	1.45727	35.19	0.7913	56.98	12.562	50.21	2.83686	48.26	7.8996	73.08	5.93593	202.63	23.12	REL2	0.210075	0.355416	0.191847	0.248815	0.226632	0.451533	0.0406963	0.0480672	0.121765	0.107403	0.150427	0.147998	REL2	0.451533	46.5249	78.7132	42.4879	55.1044	50.1916	100	9.01293	10.6453
AGAP010405	187.15	21.4696	117.86	6.90029	119.64	13.1278	182.98	24.094	80.27	4.53838	146.28	31.2808	47.39	1.72272	30.85	1.38615	177.98	7.84237	185.3	18.654	189.38	17.0484	94.05	0.363349	189.38	30.85	AGAP010405	0.353908	0.382936	0.282563	0.513397	0.209293	0.325965	0.0834169	0.0421391	0.38034	0.396372	0.5903	0.190466	AGAP010405	0.5903	59.9539	64.8714	47.8677	86.9723	35.4553	55.2202	14.1313	7.13858
AGAP001093	114.08	23.3913	97.03	25.1434	77.21	19.1351	89.04	4.22428	66.63	17.926	186.03	25.9248	27.84	1.2944	38.71	1.02844	15.98	4.33845	14.29	2.53452	58.11	0.987961	84.39	14.9909	186.03	14.29	AGAP001093	0.21573	0.315258	0.182353	0.249825	0.173728	0.414542	0.0490046	0.0528753	0.0341489	0.0305675	0.18113	0.170903	AGAP001093	0.414542	52.0404	76.0496	43.9889	60.2652	41.9085	100	11.8214	12.7551
REL1	154.56	32.1611	118.06	27.258	87.56	11.4766	109.67	6.56945	72.24	2.27791	181.08	22.5312	28.73	1.40315	23.15	1.27509	34.84	8.64364	39.86	10.1095	52.22	14.0315	71.94	0.53481	181.08	23.15	REL1	0.292279	0.383586	0.206797	0.307707	0.188356	0.403512	0.0505712	0.0316214	0.0744524	0.0852639	0.16277	0.145689	REL1	0.403512	72.4338	95.0618	51.2493	76.2573	46.6791	100	12.5328	7.83654
Or55	0.13	0.0668331	0.38	0.310269	0.14	0.0878564	0.02	0.034641	0.16	0.0593717	0.07	0.0530919	0.31	0.116714	0.09	0.0837987	66.4	20.598	61.14	17.5271	162.49	10.2429	5.01	0.804253	162.49	0.02	Or55	0.000245835	0.00123465	0.000330649	5.61151e-05	0.000417177	0.000155985	0.000545669	0.000122934	0.141896	0.130784	0.506483	0.010146	Or55	0.506483	0.0485376	0.243769	0.0652832	0.0110794	0.0823674	0.0307977	0.107737	0.0242721
Or11	0.29	0.129872	0.27	0.0402768	0.5	0.206579	0.15	0.076974	0.22	0.198179	0.15	0.102317	0.52	0.151731	0.47	0.186607	56.04	5.37015	52.58	14.0159	158.08	1.10636	4.1	1.23699	158.08	0.15	Or11	0.000548401	0.00087725	0.00118089	0.000420864	0.000573619	0.000334254	0.000915316	0.000641989	0.119756	0.112473	0.492737	0.00830312	Or11	0.492737	0.111297	0.178036	0.239659	0.0854134	0.116415	0.0678362	0.185761	0.13029
AGAP011535	117.74	8.14598	105.82	17.3499	149.73	8.02869	143.47	17.2158	140.69	8.11512	151.85	5.74065	71.93	1.99386	96.47	4.41625	148.28	8.76776	146.59	12.3347	96.21	0.363349	137.25	1.7024	151.85	71.93	AGAP011535	0.222651	0.343817	0.353629	0.402542	0.366829	0.338377	0.126613	0.131772	0.316871	0.313568	0.299888	0.277952	AGAP011535	0.402542	55.3112	85.4115	87.8489	100	91.1282	84.06	31.4533	32.7349
Or75	0.01	0.0223607	0.02	0.0329983	0.02	0.0259808	0	0	0.13	0.104403	0	0	0.07	0.0989949	0.02	0.0282843	110.95	20.6079	146.49	19.1212	126.29	10.9002	3.98	0.212289	146.49	0	Or75	1.89104e-05	6.49815e-05	4.72355e-05	0	0.000338957	0	0.000123216	2.73187e-05	0.237098	0.313354	0.393648	0.00806011	Or75	0.393648	0.00480389	0.0165075	0.0119995	0	0.0861066	0	0.031301	0.00693988
AGAP003154	121.98	4.02983	106.44	11.2455	136.34	6.35797	107.31	28.1527	117.34	2.26934	127.61	29.1412	90.14	6.62542	127.23	1.44491	128.21	12.8874	123.57	16.3225	145.1	3.81712	106.29	0.408248	145.1	90.14	AGAP003154	0.230669	0.345831	0.322005	0.301086	0.305947	0.284361	0.158666	0.173788	0.273982	0.264327	0.452279	0.215253	AGAP003154	0.452279	51.0015	76.4643	71.1961	66.5709	67.6458	62.8731	35.0816	38.4249
IR8a	0.89	0.448628	0.57	0.33069	0.43	0.0961769	0.58	0.157857	0.49	0.153786	0.4	0.173979	0.13	0.0249444	0.23	0.0895669	44.81	6.73229	43.41	8.47947	143.14	5.56851	4.61	1.24516	143.14	0.13	IR8a	0.00168302	0.00185197	0.00101556	0.00162734	0.00127761	0.000891345	0.000228829	0.000314165	0.0957581	0.0928576	0.446169	0.00933595	IR8a	0.446169	0.377217	0.415083	0.227619	0.364736	0.28635	0.199777	0.0512875	0.0704138
AGAP008693	116.88	8.49946	102.86	5.2569	104.3	2.02924	105.09	3.11356	103.05	4.6217	93.45	5.82487	109.5	4.88675	96.76	0.257466	139.68	16.0872	142.17	15.9834	109.11	4.35193	122.48	4.81325	142.17	93.45	AGAP008693	0.221025	0.3342	0.246333	0.294857	0.268688	0.20824	0.192744	0.132168	0.298493	0.304113	0.340097	0.248041	AGAP008693	0.340097	64.9886	98.2659	72.4303	86.6979	79.0034	61.2297	56.6733	38.8617
AGAP029466	114.72	5.9679	103.99	9.31983	91.43	12.4989	93.72	12.1954	95.09	8.82047	64.02	3.26782	52.55	4.75867	47.23	1.00767	72.91	16.1904	67.41	18.5783	141.73	3.71914	90.88	5.53993	141.73	47.23	AGAP029466	0.21694	0.337871	0.215937	0.262956	0.247934	0.14266	0.0924997	0.064513	0.155807	0.144196	0.441774	0.184046	AGAP029466	0.441774	49.1065	76.4805	48.8796	59.5226	56.1223	32.2925	20.9382	14.6032
AGAP008612	115.47	10.0544	99.56	11.6632	123.83	3.922	96.17	16.98	114.27	5.67816	86.09	5.36066	66.27	3.58809	95.17	6.89164	125	8.72349	128.28	6.20929	108.33	6.8055	135.86	7.73631	135.86	66.27	AGAP008612	0.218358	0.323478	0.292459	0.26983	0.297943	0.19184	0.11665	0.129996	0.267123	0.274402	0.337666	0.275137	AGAP008612	0.337666	64.6669	95.7982	86.6119	79.9102	88.236	56.8135	34.546	38.4984
Or13	0.08	0.0595586	0.39	0.227303	0.12	0.0861322	0	0	0.12	0.0625999	0.05	0.0580409	0.17	0.0579272	0.04	0.0565685	43.85	14.3509	39.11	10.1688	133.23	14.8398	3.78	1.04512	133.23	0	Or13	0.000151283	0.00126714	0.000283413	0	0.000312883	0.000111418	0.000299238	5.46373e-05	0.0937066	0.0836595	0.41528	0.00765508	Or13	0.41528	0.0364292	0.305129	0.0682464	0	0.0753427	0.0268297	0.072057	0.0131568
LL6	129.1	4.69559	132.12	13.6928	104.71	10.2985	127.02	16.1008	102.53	5.64034	101.35	2.22581	90.03	5.11956	68.09	1.70604	53.74	4.33776	53.99	2.80888	69.48	2.21679	104.13	8.99371	132.12	53.74	LL6	0.244133	0.429268	0.247302	0.356387	0.267332	0.225845	0.158473	0.0930064	0.114841	0.115489	0.21657	0.210879	LL6	0.429268	56.872	100	57.6101	83.0222	62.2764	52.6116	36.917	21.6663
AGAP007065	130.99	10.2193	101.49	5.76821	76.48	12.0726	94.9	26.846	83.68	1.728	99.93	7.87189	34.97	0.902195	45.62	4.49698	40.71	11.2513	32.34	7.99494	90.6	20.7635	88.96	17.224	130.99	32.34	AGAP007065	0.247707	0.329749	0.180629	0.266266	0.218184	0.22268	0.061555	0.0623139	0.0869965	0.069178	0.282401	0.180158	AGAP007065	0.329749	75.12	100	54.7777	80.7483	66.1667	67.5303	18.6672	18.8974
Obp53	3.51	2.20983	56.26	5.42361	95.77	9.92659	7.59	12.3573	115.25	19.4203	2.75	1.66503	0.38	0.151731	0.13	0.0989949	0.33	0.496322	0	0	0.2	0.167398	2.93	1.0492	115.25	0	Obp53	0.00663754	0.182793	0.226187	0.0212957	0.300498	0.006128	0.000668885	0.000177571	0.000705204	0	0.000623403	0.0059337	Obp53	0.300498	2.20885	60.83	75.2708	7.0868	100	2.03928	0.222592	0.0590924
IR75l	0.01	0.0188562	0.06	0.0801388	0.08	0.0938083	0.05	0.0535607	0.09	0.0311247	0.05	0.0866025	0.11	0.114407	0.72	0.603122	69.93	8.88286	76.15	6.61312	112.29	4.51931	2.68	0.020548	112.29	0.01	IR75l	1.89104e-05	0.000194944	0.000188942	0.000140288	0.000234662	0.000111418	0.000193624	0.000983472	0.149439	0.162891	0.350009	0.00542741	IR75l	0.350009	0.00540282	0.0556969	0.053982	0.0400812	0.0670446	0.0318329	0.0553198	0.280985
Or23	0.07	0.131529	0.06	0.0801388	0.18	0.1772	0.1	0.109173	0.05	0.0580409	0.05	0.0866025	0.03	0.0424264	0.03	0.0377124	23.27	7.52585	20.82	8.28832	112	16.8688	2.46	0.485821	112	0.03	Or23	0.000132373	0.000194944	0.00042512	0.000280576	0.000130368	0.000111418	5.28067e-05	4.0978e-05	0.0497275	0.0445357	0.349105	0.00498187	Or23	0.349105	0.0379177	0.0558411	0.121774	0.0803699	0.0373434	0.0319153	0.0151263	0.011738
Or39	0.18	0.14499	0.1	0.0860233	0.14	0.0886002	0.2	0.0679614	0.14	0.0471036	0.28	0.148492	0.06	0.0402768	0	0	33.98	3.98603	41.91	5.52697	99.45	1.78813	3.04	0.845077	99.45	0	Or39	0.000340387	0.000324907	0.000330649	0.000561151	0.00036503	0.000623942	0.000105613	0	0.0726146	0.089649	0.309987	0.00615646	Or39	0.309987	0.109807	0.104813	0.106665	0.181024	0.117757	0.20128	0.0340703	0
AGAP009827	92.42	6.07149	96.08	0.617216	77.75	12.1073	92.95	11.11	83.03	11.2177	57.78	6.48048	42.19	1.15373	43.52	2.27299	44.33	10.3105	41.65	10.6325	91.79	9.45503	65.19	1.9106	96.08	41.65	AGAP009827	0.17477	0.312171	0.183628	0.260795	0.216489	0.128755	0.0742638	0.0594454	0.0947323	0.0890928	0.286111	0.13202	AGAP009827	0.312171	55.9853	100	58.8229	83.5424	69.3495	41.245	23.7895	19.0426
Or17	0.02	0.033541	0.26	0.273293	0.12	0.0997497	0.07	0.0530919	0.25	0.189258	0.02	0.0303109	0.2	0.152534	0.11	0.0418994	13.09	4.1503	10.05	1.99573	84.29	10.2348	2.48	0.5838	84.29	0.02	Or17	3.78208e-05	0.000844759	0.000283413	0.000196403	0.000651839	4.45673e-05	0.000352044	0.000150253	0.0279731	0.0214978	0.262733	0.00502238	Or17	0.262733	0.0143951	0.321528	0.107871	0.0747538	0.2481	0.0169629	0.133993	0.0571884
Or68	0.11	0.110604	0.27	0.191311	0.22	0.14089	0.01	0.0259808	0.15	0.140712	0.04	0.069282	0.22	0.0454606	0.02	0.0235702	37.08	7.03125	38.96	7.42248	83.81	10.492	2.43	0.685857	83.81	0.01	Or68	0.000208014	0.00087725	0.000519591	2.80576e-05	0.000391104	8.91345e-05	0.000387249	2.73187e-05	0.0792392	0.0833387	0.261237	0.00492112	Or68	0.261237	0.0796267	0.335806	0.198897	0.0107403	0.149712	0.0341202	0.148237	0.0104574
IR75h.2	1.61	0.232146	0.67	0.143836	0.58	0.160682	0.86	0.175695	0.48	0.120312	0.3	0.139374	0.14	0.0402768	0.1	0.0385861	49.1	16.4265	51.09	17.7362	83.79	7.2709	2.67	0.653197	83.79	0.1	IR75h.2	0.00304457	0.00217688	0.00136983	0.00241295	0.00125153	0.000668509	0.000246431	0.000136593	0.104926	0.109286	0.261174	0.00540716	IR75h.2	0.261174	1.16572	0.833496	0.524489	0.923885	0.479194	0.255963	0.094355	0.0522997
IR41n	0.25	0.119362	0.29	0.177826	0.23	0.100592	0.13	0.0809321	0.17	0.135531	0.3	0.335513	0.99	0.237206	0.82	0.111156	17.85	5.28045	16.71	2.9839	76.79	19.3469	8.82	0.722603	76.79	0.13	IR41n	0.00047276	0.000942231	0.000543209	0.000364748	0.000443251	0.000668509	0.00174262	0.00112007	0.0381451	0.0357441	0.239355	0.0178618	IR41n	0.239355	0.197514	0.393654	0.226947	0.152388	0.185185	0.279295	0.728047	0.467951
Or73	0.01	0.0223607	0.13	0.0920145	0.01	0.0216506	0.04	0.0414578	0.06	0.0384057	0.05	0.0572276	0.07	0.0535413	0.03	0.0188562	25.42	2.09975	26.31	5.2577	76.37	0.845077	2.34	0.836912	76.37	0.01	Or73	1.89104e-05	0.00042238	2.36178e-05	0.00011223	0.000156441	0.000111418	0.000123216	4.0978e-05	0.054322	0.0562793	0.238046	0.00473886	Or73	0.238046	0.007944	0.177436	0.0099215	0.0471464	0.0657189	0.0468052	0.0517612	0.0172143
Or1	0	0	0	0	0.02	0.0259808	0.02	0.0259808	0.08	0.11099	0	0	0.03	0.0377124	0.02	0.0329983	20.04	2.70276	19.54	4.50933	69.98	0.432743	2.74	0.518481	69.98	0	Or1	0	0	4.72355e-05	5.61151e-05	0.000208589	0	5.28067e-05	2.73187e-05	0.0428251	0.0417977	0.218129	0.00554892	Or1	0.218129	0	0	0.0216549	0.0257257	0.0956265	0	0.024209	0.0125241
Or80	0.38	0.326905	0.07	0.0942809	0.18	0.03	0.17	0.0763217	0.14	0.0886002	0.17	0.0415331	0.09	0.0703957	0.02	0.0282843	25.41	8.068	27.58	9.31369	68.68	9.97351	2.17	0.432743	68.68	0.02	Or80	0.000718595	0.000227435	0.00042512	0.000476979	0.00036503	0.000378822	0.00015842	2.73187e-05	0.0543007	0.0589959	0.214076	0.00439458	Or80	0.214076	0.335672	0.10624	0.198583	0.222808	0.170514	0.176956	0.0740016	0.0127612
GLURIIe	35.5	1.0068	52.87	3.3086	65.44	5.46075	46.76	5.00496	63.02	2.70495	31.73	5.26707	13.31	1.49493	9.01	0.220958	0.75	0.475538	0.63	0.335178	0.07	0.0244949	2.31	0.640954	65.44	0.07	GLURIIe	0.0671319	0.171779	0.154555	0.131197	0.164316	0.0707059	0.0234286	0.0123071	0.00160274	0.00134762	0.000218191	0.0046781	GLURIIe	0.171779	39.0805	100	89.9732	76.3758	95.6555	41.1611	13.6388	7.16449
Or16	0.01	0.0223607	0.14	0.114407	0.18	0.0762807	0.15	0.179635	0.02	0.0303109	0.07	0.0675925	0.11	0.0946338	0	0	6.17	2.33552	5.31	1.94034	62.37	11.9576	2.27	0.763428	62.37	0	Or16	1.89104e-05	0.00045487	0.00042512	0.000420864	5.21472e-05	0.000155985	0.000193624	0	0.0131852	0.0113585	0.194408	0.0045971	Or16	0.194408	0.00972716	0.233977	0.218674	0.216485	0.0268236	0.0802361	0.0995969	0
Or66	0	0	0.02	0.0329983	0.09	0.0259808	0	0	0.08	0.0291548	0.03	0.0606218	0.03	0.0424264	0	0	22.75	2.28187	19.73	1.91534	61.71	5.40521	2.13	0.698109	61.71	0	Or66	0	6.49815e-05	0.00021256	0	0.000208589	6.68509e-05	5.28067e-05	0	0.0486163	0.0422041	0.192351	0.00431357	Or66	0.192351	0	0.0337828	0.110506	0	0.108442	0.0347547	0.0274533	0
NMDAR2	7.95	1.53634	6.62	0.295785	9.48	1.80328	5.56	1.5341	12.65	3.19075	5.84	1.81905	16.03	3.4515	13.19	0.326905	28.62	7.61954	28.76	7.25756	61.56	2.75159	37	7.14026	61.56	5.56	NMDAR2	0.0150338	0.0215089	0.0223896	0.0156	0.0329831	0.0130136	0.0282164	0.0180167	0.0611604	0.06152	0.191883	0.0749306	NMDAR2	0.191883	7.83484	11.2093	11.6684	8.12995	17.1891	6.78206	14.705	9.38939
Or62	0.1	0.0793025	0	0	0.03	0.03	0.05	0.0574456	0.02	0.0303109	0.03	0.0562917	0.04	0.0518545	0	0	22.09	2.44842	25.34	4.84251	60.2	0.992046	2.24	0.375588	60.2	0	Or62	0.000189104	0	7.08533e-05	0.000140288	5.21472e-05	6.68509e-05	7.04089e-05	0	0.0472059	0.0542044	0.187644	0.00453634	Or62	0.187644	0.100778	0	0.0377594	0.0747627	0.0277905	0.0356264	0.0375226	0
OBP55	16.21	8.61657	16.67	3.5747	32.02	7.44577	26.24	28.1726	56.97	17.2178	40.83	20.9587	0.66	0.39064	0.2	0.0385861	0.29	0.277993	0	0	0.4	5.55112e-17	3.77	1.75547	56.97	0	OBP55	0.0306537	0.0541621	0.0756241	0.0736231	0.148541	0.090984	0.00116175	0.000273187	0.000619724	0	0.00124681	0.00763482	OBP55	0.148541	20.6365	36.4627	50.9112	49.5641	100	61.2517	0.782104	0.183913
IR41c	0.17	0.108077	0.35	0.205102	0.14	0.0618466	0.07	0.0544862	0.29	0.09523	0.24	0.256162	0.54	0.160485	0.53	0.117851	16.94	4.28059	15.92	4.63636	53.19	12.3781	3.81	0.440908	53.19	0.07	IR41c	0.000321477	0.00113718	0.000330649	0.000196403	0.000756134	0.000534807	0.00095052	0.000723945	0.0362004	0.0340542	0.165794	0.00771583	IR41c	0.165794	0.193901	0.685897	0.199434	0.118462	0.456069	0.322573	0.573314	0.436653
Or47	0	0	0.06	0.0848528	0.07	0.0816624	0.04	0.0649519	0.04	0.0606218	0.02	0.0303109	0.04	0.0518545	0.02	0.0282843	4.78	1.86998	4.93	1.37667	52.36	8.20171	1.67	0.408248	52.36	0	Or47	0	0.000194944	0.000165324	0.00011223	0.000104294	4.45673e-05	7.04089e-05	2.73187e-05	0.0102148	0.0105457	0.163207	0.003382	Or47	0.163207	0	0.119446	0.101297	0.0687657	0.0639032	0.0273072	0.0431409	0.0167387
Or26	0.13	0.0925113	0.15	0.148399	0.1	0.0704894	0.32	0.194599	0.07	0.0496865	0.37	0.112027	0.19	0.144453	0.02	0.0282843	24.43	2.87057	26.16	4.98434	50.36	5.75222	2.47	0.502151	50.36	0.02	Or26	0.000245835	0.000487361	0.000236178	0.000897842	0.000182515	0.000824494	0.000334442	2.73187e-05	0.0522064	0.0559584	0.156973	0.00500213	Or26	0.156973	0.15661	0.310475	0.150458	0.571973	0.116272	0.525247	0.213058	0.0174034
AGAP004974	0.04	0.0621155	0.16	0.0355903	0.03	0.0192029	0.03	0.0562917	0.08	0.0636396	0.02	0.0389711	0.25	0.167796	0.03	0.0216025	18.44	2.70216	21.43	2.86086	47.79	0.955301	1.8	0.387843	47.79	0.02	AGAP004974	7.56415e-05	0.000519852	7.08533e-05	8.41727e-05	0.000208589	4.45673e-05	0.000440056	4.0978e-05	0.0394059	0.0458406	0.148962	0.00364527	AGAP004974	0.148962	0.0507791	0.348983	0.0475647	0.0565062	0.140028	0.0299185	0.295415	0.027509
IR7w	13.2	0.695509	23.19	1.15373	19.21	3.37217	14.68	4.92192	15.09	1.42589	8.3	0.908763	1.85	0.108423	2.22	0.34419	43.83	10.6466	44.99	8.76155	45.87	1.71464	6.84	0.15107	45.87	1.85	IR7w	0.0249617	0.075346	0.0453697	0.0411885	0.039345	0.0184954	0.00325641	0.00303237	0.0936639	0.0962374	0.142977	0.013852	IR7w	0.142977	17.4585	52.6979	31.7321	28.8077	27.5184	12.9359	2.27757	2.12088
IR100a	0.42	0.100236	0.61	0.257207	0.83	0.218804	0.35	0.44794	0.69	0.253032	0.43	0.265271	2.73	0.436679	1.23	0.106771	39.04	6.06852	44.1	7.02194	44.46	2.27803	29.28	2.38009	44.46	0.35	IR100a	0.000794236	0.00198194	0.00196027	0.000982015	0.00179908	0.000958196	0.00480541	0.0016801	0.0834277	0.0943336	0.138582	0.0592965	IR100a	0.138582	0.573115	1.43015	1.41452	0.708615	1.2982	0.691427	3.46755	1.21235
IR75k	7.37	1.63747	5.95	1.17769	9.37	1.98689	2.91	1.98889	9.42	0.687473	1.4	0.167388	1.2	0.279802	2.22	0.527278	16.86	2.23429	18.82	5.17779	44	1.51868	5.14	1.0737	44	1.2	IR75k	0.013937	0.019332	0.0221299	0.00816475	0.0245613	0.00311971	0.00211227	0.00303237	0.0360295	0.0402575	0.137149	0.0104093	IR75k	0.137149	10.1619	14.0957	16.1357	5.95322	17.9085	2.27469	1.54013	2.21101
AGAP000803	41.14	2.8793	27.21	4.14829	38.43	4.47693	42.89	5.61073	37.87	1.54797	30.14	4.31157	18.85	2.43257	11.24	0.680898	4.42	0.590965	4.94	0.953365	2.73	0.420502	5.81	0.502151	42.89	2.73	AGAP000803	0.0777973	0.0884073	0.0907631	0.120339	0.0987406	0.0671628	0.0331802	0.0153531	0.00944545	0.0105671	0.00850944	0.0117661	AGAP000803	0.120339	64.6485	73.4653	75.4229	100	82.0521	55.8114	27.5723	12.7582
AGAP000256	0.86	0.142994	1.28	0.341207	0.67	0.0383243	0.9	0.473603	0.44	0.0438748	0.78	0.408748	1.12	0.0402768	1.51	0.200499	29.86	12.1055	34.18	8.94034	42.85	12.5006	1.36	0.200056	42.85	0.44	AGAP000256	0.00162629	0.00415881	0.00158239	0.00252518	0.00114724	0.00173812	0.00197145	0.00206256	0.0638102	0.0731139	0.133564	0.00275421	AGAP000256	0.133564	1.21761	3.11372	1.18474	1.89062	0.858942	1.30134	1.47603	1.54425
Or45	0.01	0.0223607	0.15	0.157551	0.03	0.0326917	0.04	0.0649519	0.09	0.0589491	0	0	0.11	0.0946338	0.02	0.0282843	15.85	1.82613	15.85	1.87098	42.52	3.14351	0.85	0.0163299	42.52	0	Or45	1.89104e-05	0.000487361	7.08533e-05	0.00011223	0.000234662	0	0.000193624	2.73187e-05	0.0338711	0.0339045	0.132535	0.00172138	Or45	0.132535	0.0142682	0.367722	0.0534599	0.0846795	0.177056	0	0.146093	0.0206124
Or10	0.02	0.0372678	0.03	0.0424264	0.05	0.0389711	0.02	0.0178536	0.05	0.0414578	0.03	0.025	0.03	0.0235702	0.05	0.0754247	11.34	0.782125	11.68	0.924848	42.07	0.420502	1.41	0.285774	42.07	0.02	Or10	3.78208e-05	9.74722e-05	0.000118089	5.61151e-05	0.000130368	6.68509e-05	5.28067e-05	6.82967e-05	0.0242334	0.0249845	0.131133	0.00285546	Or10	0.131133	0.0288416	0.074331	0.0900529	0.0427926	0.0994168	0.0509796	0.0402696	0.0520821
Or29	0.04	0.0447214	0	0	0.12	0.056734	0.03	0.0606218	0.09	0.0810478	0.02	0.0303109	0.08	0.108423	0.04	0.0565685	20.05	1.29912	23.4	2.6108	41.88	0.816497	2.22	0.849156	41.88	0	Or29	7.56415e-05	0	0.000283413	8.41727e-05	0.000234662	4.45673e-05	0.000140818	5.46373e-05	0.0428465	0.0500545	0.13054	0.00449584	Or29	0.13054	0.0579449	0	0.217108	0.0644802	0.179762	0.0341406	0.107873	0.0418547
AGAP008333	0.04	0.0417998	0	0	0.12	0.065192	0.13	0.106066	0.03	0.0326917	0.15	0.0238485	0.08	0.117851	0.02	0.0235702	14.67	1.08707	12.91	2.06025	41.8	3.61708	1.23	0.510316	41.8	0	AGAP008333	7.56415e-05	0	0.000283413	0.000364748	7.82207e-05	0.000334254	0.000140818	2.73187e-05	0.0313495	0.0276156	0.130291	0.00249094	AGAP008333	0.130291	0.0580558	0	0.217523	0.279949	0.0600354	0.256544	0.108079	0.0209674
Or72	0.07	0.0745356	0.05	0.0659966	0.05	0.0389711	0	0	0.07	0.0484768	0.01	0.0259808	0.08	0.0616441	0.04	0.0262467	14.76	2.70079	13.91	2.31235	39.84	6.10331	1.46	0.408248	39.84	0	Or72	0.000132373	0.000162454	0.000118089	0	0.000182515	2.22836e-05	0.000140818	5.46373e-05	0.0315418	0.0297546	0.124182	0.00295672	Or72	0.124182	0.106596	0.130819	0.0950935	0	0.146974	0.0179444	0.113397	0.0439979
Or41	0.04	0.100623	0.09	0.0664998	0.12	0.0734847	0.03	0.03	0.05	0.0497494	0	0	0.13	0.135974	0	0	15.12	5.45223	12.75	4.53917	39.59	1.35947	0.82	0.387843	39.59	0	Or41	7.56415e-05	0.000292417	0.000283413	8.41727e-05	0.000130368	0	0.000228829	0	0.0323111	0.0272733	0.123403	0.00166062	Or41	0.123403	0.0612966	0.236962	0.229666	0.0682099	0.105644	0	0.185433	0
GLURIId	29.91	1.10507	38.64	1.40847	32.88	4.46211	33.17	8.28961	34.59	0.850191	20.65	3.41543	11.78	0.401442	4.59	0.372767	0.58	0.309425	0.53	0.215833	0.09	0.0286744	1.43	0.171464	38.64	0.09	GLURIId	0.056561	0.125544	0.0776552	0.093067	0.0901885	0.0460157	0.0207354	0.00626964	0.00123945	0.00113371	0.000280531	0.00289597	GLURIId	0.125544	45.0526	100	61.8549	74.1308	71.838	36.653	16.5164	4.99397
IR41a	16.28	2.74108	15.59	2.2745	33.23	7.62558	29.86	36.6447	25.01	9.05397	21.32	7.4274	0.97	0.0736357	0.4	0.179134	21.74	3.70012	23.56	4.0142	27.06	0.710352	8	1.06145	33.23	0.4	IR41a	0.0307861	0.0506531	0.0784818	0.0837799	0.06521	0.0475087	0.00170742	0.000546373	0.046458	0.0503968	0.0843464	0.0162012	IR41a	0.0843464	36.4996	60.0536	93.0471	99.3284	77.3122	56.3257	2.02429	0.647774
Or70	0.04	0.0561001	0.08	0.0571548	0.04	0.0414578	0	0	0.04	0.0206155	0.01	0.0216506	0.13	0.14197	0.05	0.0492161	23.34	2.55616	25.02	3.98894	32.63	1.35947	1.02	0.326599	32.63	0	Or70	7.56415e-05	0.000259926	9.44711e-05	0	0.000104294	2.22836e-05	0.000228829	6.82967e-05	0.0498771	0.0535199	0.101708	0.00206566	Or70	0.101708	0.0743712	0.255561	0.0928845	0	0.102543	0.0219094	0.224986	0.0671497
IR31a	0.08	0.0835497	0.2	0.0917727	0.05	0.0331662	0.04	0.0736122	0.07	0.0810478	0.04	0.0286138	0.13	0.0163299	0.08	0.0588784	5.73	3.93622	4.08	1.87106	31.96	13.5702	0.77	0.338854	31.96	0.04	IR31a	0.000151283	0.000649815	0.000118089	0.00011223	0.000182515	8.91345e-05	0.000228829	0.000109275	0.0122449	0.00872746	0.0996197	0.00155937	IR31a	0.0996197	0.151861	0.652295	0.11854	0.112659	0.183212	0.0894748	0.229702	0.109692
Or69	0	0	0.03	0.0424264	0.03	0.035	0.04	0.0649519	0	0	0.02	0.0303109	0.06	0.0424264	0.03	0.0377124	25	4.47246	29.6	6.93018	25.24	6.37684	0.74	0.159234	29.6	0	Or69	0	9.74722e-05	7.08533e-05	0.00011223	0	4.45673e-05	0.000105613	4.0978e-05	0.0534245	0.0633169	0.0786734	0.00149861	Or69	0.0786734	0	0.123895	0.0900601	0.142653	0	0.0566484	0.134243	0.0520862
Or56	0.22	0.168267	0.05	0.0659966	0.15	0.0955249	0.35	0.3753	0.22	0.0686932	0.15	0.0580409	0.09	0.122565	0.02	0.0282843	14.71	3.44341	19.56	1.99401	29.28	0.983881	1.15	0.285774	29.28	0.02	Or56	0.000416028	0.000162454	0.000354267	0.000982015	0.000573619	0.000334254	0.00015842	2.73187e-05	0.031435	0.0418405	0.0912661	0.00232893	Or56	0.0912661	0.455841	0.178	0.388169	1.07599	0.628512	0.366241	0.17358	0.029933
Or2	0.08	0.0570818	0.08	0.0694422	0.12	0.0367423	0.15	0.195	0.3	0.0533854	0.04	0.0248747	0.13	0.0694422	0.07	0.0573488	10.39	1.01225	11.59	1.92868	27.83	0.526646	0.92	0.0368179	27.83	0.04	Or2	0.000151283	0.000259926	0.000283413	0.000420864	0.000782207	8.91345e-05	0.000228829	9.56154e-05	0.0222032	0.024792	0.0867465	0.00186314	Or2	0.0867465	0.174397	0.299639	0.326714	0.485165	0.901717	0.102753	0.26379	0.110224
IR75g	5.5	0.503502	3.81	0.869572	2.6	0.616015	6	3.41413	2.25	0.172988	2.28	0.144655	0.63	0.147045	0.25	0.0637704	12.37	4.06065	12.46	3.2702	27.61	1.584	0.79	0.118415	27.61	0.25	IR75g	0.0104007	0.012379	0.00614062	0.0168345	0.00586656	0.00508067	0.00110894	0.000341483	0.0264344	0.026653	0.0860607	0.00159987	IR75g	0.0860607	12.0853	14.384	7.13522	19.5612	6.81676	5.90358	1.28856	0.396794
Or42	0.2	0.144424	0.22	0.0326599	0.07	0.0816624	0.05	0.0580409	0.1	0.0829156	0.02	0.0303109	0.07	0.0478423	0.02	0.0282843	15.55	2.03909	17.28	2.12772	26.78	0.608295	0.56	0.0734847	26.78	0.02	Or42	0.000378208	0.000714796	0.000165324	0.000140288	0.000260736	4.45673e-05	0.000123216	2.73187e-05	0.03323	0.0369634	0.0834736	0.00113409	Or42	0.0834736	0.453087	0.856314	0.198056	0.168063	0.312357	0.0533908	0.14761	0.0327273
Or76	0.04	0.0565685	0	0	0.06	0.0777817	0.03	0.0562917	0.11	0.132193	0.03	0.03	0.06	0.0402768	0.13	0.0713364	18.53	3.35062	26.13	4.25335	22.76	4.13147	0.83	0.106145	26.13	0	Or76	7.56415e-05	0	0.000141707	8.41727e-05	0.000286809	6.68509e-05	0.000105613	0.000177571	0.0395982	0.0558942	0.0709432	0.00168088	Or76	0.0709432	0.106623	0	0.199747	0.118648	0.40428	0.0942315	0.14887	0.250301
IR7t	8.27	1.24115	15.37	0.743012	11.52	3.33073	7.81	0.798636	9.7	0.511829	5.08	0.784932	1.19	0.11431	1.39	0.412338	6.88	2.73935	5.57	1.56152	25.99	1.35538	2.7	4.44089e-16	25.99	1.19	IR7t	0.0156389	0.0499383	0.0272077	0.021913	0.0252914	0.0113201	0.00209466	0.00189865	0.0147024	0.0119147	0.0810112	0.00546791	IR7t	0.0810112	19.3046	61.6437	33.5851	27.0493	31.2196	13.9735	2.58565	2.34369
OBP56	1.21	0.418957	9.77	2.65343	5.11	1.45219	3.9	1.44638	6.23	1.90496	3.62	1.7033	1	0.162138	0.55	0.142361	0.19	0.185429	0.41	0.306425	0.21	0.0368179	25	1.24516	25	0.19	OBP56	0.00228816	0.0317435	0.0120687	0.0109425	0.0162438	0.00806667	0.00176022	0.000751263	0.000406026	0.000877024	0.000654573	0.0506288	OBP56	0.0506288	4.51948	62.6984	23.8376	21.6131	32.0842	15.933	3.47672	1.48387
Or60	0	0	0	0	0	0	0.03	0.03	0.03	0.0326917	0.03	0.0277263	0	0	0.02	0.0329983	14.56	1.79089	18.02	2.17325	24.88	0.738933	0.82	0.0612826	24.88	0	Or60	0	0	0	8.41727e-05	7.82207e-05	6.68509e-05	0	2.73187e-05	0.0311144	0.0385463	0.0775513	0.00166062	Or60	0.0775513	0	0	0	0.108538	0.100863	0.0862022	0	0.0352266
IR21a	0.13	0.0963789	0.13	0.111455	0.1	0.053619	0.04	0.0248747	0.17	0.143614	0.05	0.0229129	0.38	0.20155	0.06	0.0339935	18.73	2.54574	19.59	2.37173	23.98	1.00021	0.51	0.0163299	23.98	0.04	IR21a	0.000245835	0.00042238	0.000236178	0.00011223	0.000443251	0.000111418	0.000668885	8.1956e-05	0.0400256	0.0419046	0.074746	0.00103283	IR21a	0.074746	0.328894	0.565087	0.315974	0.150149	0.59301	0.149062	0.894877	0.109646
Or36	0.01	0.0223607	0.06	0.0801388	0.02	0.0259808	0.07	0.065	0.06	0.0653835	0.05	0.0291548	0	0	0	0	21.12	2.02501	23.85	2.55202	19.58	0.832827	0.42	0.00816497	23.85	0	Or36	1.89104e-05	0.000194944	4.72355e-05	0.000196403	0.000156441	0.000111418	0	0	0.045133	0.0510171	0.0610311	0.000850564	Or36	0.0610311	0.0309848	0.319418	0.0773958	0.321808	0.256331	0.18256	0	0
Or22	0.07	0.105896	0.13	0.0612826	0.14	0.0884237	0	0	0.03	0.0326917	0.02	0.0303109	0.06	0.0424264	0.02	0.0282843	15.93	3.15674	16.75	1.92917	23.74	2.78425	0.56	0.138804	23.74	0	Or22	0.000132373	0.00042238	0.000330649	0	7.82207e-05	4.45673e-05	0.000105613	2.73187e-05	0.0340421	0.0358296	0.0739979	0.00113409	Or22	0.0739979	0.178887	0.5708	0.446835	0	0.105707	0.0602277	0.142725	0.0369182
Or59	0	0	0	0	0.05	0.0535607	0.21	0.35507	0.02	0.0259808	0	0	0	0	0	0	9.6	1.19485	10.32	1.59789	21.35	0.367423	0.56	0.0734847	21.35	0	Or59	0	0	0.000118089	0.000589209	5.21472e-05	0	0	0	0.020515	0.0220753	0.0665482	0.00113409	Or59	0.0665482	0	0	0.177449	0.885387	0.07836	0	0	0
Or38	0.04	0.0894427	0.02	0.0329983	0.03	0.03	0	0	0.03	0.0326917	0.03	0.035	0.04	0.0518545	0	0	8.02	0.987575	8.19	1.85004	20.22	1.17576	0.88	0.138804	20.22	0	Or38	7.56415e-05	6.49815e-05	7.08533e-05	0	7.82207e-05	6.68509e-05	7.04089e-05	0	0.0171386	0.0175191	0.063026	0.00178213	Or38	0.063026	0.120016	0.103103	0.112419	0	0.124109	0.106069	0.111714	0
NMDAR1	3.11	0.455583	2.58	0.258371	3.66	0.824318	3.8	2.18542	4.53	0.881533	2.93	0.601431	20.17	3.81232	9.76	0.61516	5.93	2.67877	4.97	1.89034	7.55	1.49827	2.7	0.122474	20.17	2.58	NMDAR1	0.00588113	0.00838261	0.0086441	0.0106619	0.0118113	0.0065291	0.0355037	0.0133315	0.0126723	0.0106312	0.0235334	0.00546791	NMDAR1	0.0355037	16.5648	23.6105	24.3471	30.0303	33.2679	18.3899	100	37.5497
[truncated: 4 more columns]
